# Supplementary material for: I Cannot Read Your Eye Expression: Suicide Attempters Have Difficulties in Interpreting Complex Social Emotions
Source: Front Psychiatry. 2020 Nov 10;11:543889. doi: 10.3389/fpsyt.2020.543889 (PMC7683427; doi:10.3389/fpsyt.2020.543889)
Supplement: Supplementary file 2 [file Data_Sheet_2.xlsx]

## Sheet: Sheet1
Subject	SA_lifetime	SAV_SA_EDM	TypeTS	N_SA	N_SA_EDM	Violent_Severelf	Age_1ereTS	RMET1	RMET2	RMET3	RMET4	RMET5	RMET6	RMET7	RMET8	RMET9	RMET10	RMET11	RMET12	RMET13	RMET14	RMET15	RMET16	RMET17	RMET18	RMET19	RMET20	RMET21	RMET22	RMET23	RMET24	RMET25	RMET26	RMET27	RMET28	RMET29	RMET30	RMET31	RMET32	RMET33	RMET34	RMET35	RMET36	RTME_NEG_por	RTME_POS_por	RTME_NEU_por	RTME_TOT_por	RTME_Neg	RTME_Pos
1	1	1	0	2	2	0	15	1	1	0	1	1	1	0	1	0	1	1	1	0	0	0	1	1	1	1	1	0	1	0	1	1	0	0	0	1	1	0	0	0	1	0	1	58.3333	75	50	58.3333	7	6
2	1	2	2	1	1	1	15	1	1	0	1	1	1	0	0	0	0	1	1	0	1	1	1	0	0	0	1	1	1	0	1	1	0	1	0	1	1	0	0	0	0	1	0	58.3333	87.5	31.25	52.7778	7	7
3	0	0			0			0	1	1	0	1	0	0	1	1	1	0	1	0	1	0	0	0	1	0	1	0	1	0	0	1	0	0	1	1	1	0	0	0	0	1	1	50	37.5	50	47.2222	6	3
4	1	1	0	1	1	0	34	1	1	0	0	1	0	1	0	1	1	1	1	0	1	1	1	0	1	0	1	0	1	1	1	1	0	0	1	1	1	1	1	0	1	1	1	75	75	62.5	69.4444	9	6
5	0	0			0			1	0	0	1	0	1	0	0	1	1	1	1	1	0	1	1	1	1	0	1	1	1	0	1	0	0	1	1	1	0	0	0	0	1	1	0	50	62.5	62.5	58.3333	6	5
6	1	1	0	3	2	0	43	1	1	1	1	0	1	1	0	1	1	1	1	0	1	0	1	1	1	1	1	1	1	1	1	0	1	1	1	1	1	1	1	0	0	0	1	75	87.5	75	77.7778	9	7
7	1	2	1	8	2	1	23	1	1	1	0	1	1	0	0	1	0	0	0	0	1	1	1	1	1	0	1	1	1	1	1	1	1	1	1	1	1	1	1	0	1	0	1	83.3333	100	50	72.2222	10	8
8	0	0			0			1	1	0	0	1	0	1	0	0	0	1	1	1	0	0	1	0	0	1	0	1	0	1	1	1	1	0	1	1	1	0	1	0	1	1	1	66.6667	62.5	50	58.3333	8	5
9	0	0			0			1	1	1	1	0	0	0	1	0	1	1	1	0	0	1	1	1	1	0	1	0	1	1	1	1	0	1	1	1	1	1	0	0	1	0	1	66.6667	75	62.5	66.6667	8	6
10	1	1	0	2	2	0	50	1	1	0	1	1	1	0	1	1	1	1	1	0	1	1	0	1	1	0	1	1	1	0	1	1	0	0	0	1	1	0	1	1	1	1	1	75	75	68.75	72.2222	9	6
11	1	1	0		1			1	1	0	1	1	0	0	0	1	1	1	1	0	1	1	1	0	1	1	1	1	0	1	1	1	1	0	0	1	1	1	1	0	1	1	1	75	87.5	62.5	72.2222	9	7
12	1	2	2	3	2	1	28	1	1	0	0	1	1	0	1	1	0	1	1	1	1	1	1	0	0	0	1	1	1	1	1	1	1	1	1	1	1	1	1	0	1	1	1	91.6667	100	56.25	77.7778	11	8
13	1	2	4	3	2	1	23	1	1	1	0	1	0	0	1	1	1	0	1	0	1	1	0	1	1	1	1	1	1	0	0	1	1	0	1	1	1	0	1	1	1	1	1	75	62.5	75	72.2222	9	5
14	0	0			0			1	0	1	1	1	0	1	0	1	1	0	1	0	1	0	0	0	1	0	1	1	1	0	0	1	0	0	0	1	0	1	0	1	1	1	0	41.6667	62.5	56.25	52.7778	5	5
15	0	0			0			1	0	1	1	1	1	1	1	1	1	1	1	0	1	1	1	1	1	1	0	0	1	1	1	1	1	1	1	0	1	0	1	1	0	1	1	83.3333	62.5	87.5	80.5556	10	5
16	1	1	0	3	2		22	1	1	0	1	1	0	0	0	1	1	1	0	1	1	1	0	1	1	0	1	0	1	1	1	0	1	1	1	1	1	1	1	0	1	1	0	91.6667	50	62.5	69.4444	11	4
17	1	1	0	3	2	0	37	1	0	0	0	1	1	0	1	1	0	1	1	0	0	1	1	0	1	0	1	1	1	0	1	1	0	0	1	1	1	0	0	0	1	0	0	33.3333	87.5	50	50	4	7
18	0	0			0			1	1	0	1	1	1	0	0	1	1	1	1	1	1	1	1	1	1	1	1	0	1	1	1	1	1	1	1	1	1	0	1	0	1	0	1	91.6667	75	75	80.5556	11	6
19	0	0			0			1	1	1	0	1	0	1	0	0	0	1	1	0	1	1	1	1	0	0	1	1	0	0	1	1	0	1	1	1	1	1	0	0	1	1	1	75	87.5	43.75	63.8889	9	7
20	1	1	0	1	1	0	21	1	1	0	1	1	0	0	1	1	1	0	1	1	1	0	1	0	1	1	1	1	0	1	0	1	1	1	1	1	1	1	1	1	0	1	1	66.6667	87.5	75	75	8	7
21	0	0			0			1	0	0	0	1	0	1	1	1	1	0	1	0	0	1	1	1	1	1	1	1	1	0	1	1	1	1	1	1	1	0	1	1	0	1	1	58.3333	75	81.25	72.2222	7	6
22	1	1	0	1	1	0	13	1	1	0	1	1	1	0	1	1	0	1	1	1	1	1	1	1	1	0	0	1	1	0	1	1	1	1	1	1	1	1	0	0	1	1	1	91.6667	87.5	62.5	77.7778	11	7
23	1	1	0	1	1	0	29	1	1	0	1	1	0	1	0	1	1	1	1	0	1	1	1	0	1	1	1	1	1	0	1	0	1	0	1	1	1	1	1	0	1	0	0	58.3333	75	75	69.4444	7	6
24	1	2	3	2	2	1	53	1	1	0	1	0	1	0	0	1	1	1	1	0	1	1	1	1	1	0	1	0	0	1	1	1	1	1	0	1	1	1	0	1	1	0	1	75	87.5	56.25	69.4444	9	7
25	1	2	2	2	2	1	18	1	1	0	1	0	0	1	0	1	0	1	1	0	1	0	0	0	0	0	1	1	0	0	0	1	0	0	0	1	1	0	0	1	1	1	1	50	62.5	37.5	47.2222	6	5
26	0	0			0			1	0	0	1	1	1	1	0	1	1	0	1	0	1	1	1	0	0	1	0	1	1	0	1	0	0	1	0	1	1	0	1	0	1	1	1	58.3333	62.5	62.5	61.1111	7	5
27	0	0			0			1	1	1	1	1	0	0	1	1	1	0	1	0	0	1	1	1	1	1	0	1	1	1	1	0	1	0	1	0	1	0	0	1	1	1	1	75	50	75	69.4444	9	4
28	1	1	0	1	1	0	25	1	1	0	0	1	1	1	0	0	1	0	1	0	1	1	1	1	1	0	1	0	0	0	1	1	1	1	1	0	1	0	0	0	0	0	1	58.3333	75	43.75	55.5556	7	6
29	0	0			0			1	1	0	1	1	0	1	1	1	0	1	1	0	1	1	0	0	1	0	0	1	1	0	1	1	1	0	1	1	1	1	0	0	1	1	1	75	62.5	62.5	66.6667	9	5
30	1	2	1	1	1	1	34	1	1	1	1	0	1	1	1	1	0	1	1	0	1	1	1	0	1	0	1	1	1	0	1	1	1	1	0	1	1	1	1	0	1	1	1	75	100	68.75	77.7778	9	8
31	0	0			0			1	0	1	1	1	0	0	1	1	1	1	1	0	1	1	1	0	1	1	1	0	1	1	0	1	1	1	1	0	1	0	1	1	1	1	1	83.3333	62.5	75	75	10	5
32	1	2	1	1	1	1	28	0	1	1	0	1	1	0	1	1	1	1	0	0	1	1	1	1	1	1	1	1	1	1	1	1	0	1	1	1	1	0	0	0	0	1	0	75	75	62.5	69.4444	9	6
33	1	2	3	2	2	1	16	1	1	1	0	0	1	0	0	1	1	1	1	0	1	1	1	1	0	1	1	0	1	0	1	1	0	0	1	1	1	0	1	0	0	1	0	50	75	62.5	61.1111	6	6
34	0	0			0			0	1	0	1	1	1	1	1	1	1	1	1	1	1	1	1	1	1	0	1	1	1	0	1	0	0	1	1	1	1	1	0	0	1	0	1	75	75	75	75	9	6
35	0	0			0			1	0	1	1	1	1	0	1	1	1	1	1	0	1	1	1	1	1	0	0	0	1	0	1	1	1	1	1	1	1	0	1	0	1	0	1	75	62.5	75	72.2222	9	5
36	1	2	7	5	2	1	16	1	1	0	1	0	1	0	1	0	0	1	1	1	1	1	1	0	1	1	1	0	1	1	1	0	0	1	1	1	0	0	0	1	1	0	1	66.6667	50	68.75	63.8889	8	4
37	1	2	2	1	1	1	63	0	1	1	0	0	1	1	1	0	1	1	1	0	1	1	1	1	1	0	1	1	1	0	1	1	0	1	1	1	1	0	0	1	1	0	1	66.6667	75	68.75	69.4444	8	6
38	1	1	0	6	2	0	17	1	1	0	1	0	1	0	0	1	0	0	1	0	1	0	0	0	0	0	0	1	1	1	0	0	0	1	0	1	0	0	1	0	0	0	1	50	37.5	31.25	38.8889	6	3
39	0	0			0			0	0	0	1	1	1	1	0	1	1	1	1	1	1	1	1	0	1	1	1	1	1	0	0	1	1	0	1	1	1	1	1	1	0	0	1	50	87.5	81.25	72.2222	6	7
40	1	2	1	7	2	1	15	1	0	1	1	0	1	1	0	1	0	1	1	0	1	1	1	1	1	0	1	1	1	1	0	1	1	1	1	1	1	1	0	0	1	0	1	75	100	56.25	72.2222	9	8
41	1	1	0	1	1		52	1	0	0	1	1	1	1	0	1	0	1	0	0	1	1	1	1	1	0	1	0	1	0	1	1	0	1	1	1	1	0	0	1	0	0	1	58.3333	75	56.25	61.1111	7	6
42	1	1	0	2	2	0	36	1	1	0	0	1	1	0	1	1	1	0	1	0	1	1	1	1	1	0	1	1	1	0	1	1	0	1	0	1	1	0	1	0	1	0	0	58.3333	87.5	56.25	63.8889	7	7
43	0	0			0			1	1	1	1	1	0	1	0	1	0	1	1	0	1	1	1	1	1	1	1	1	1	0	1	1	1	0	1	1	1	1	1	0	1	0	1	75	87.5	75	77.7778	9	7
44	1	1	0	1	1	0	53	1	1	0	1	1	1	1	0	1	0	1	1	1	1	1	1	0	1	0	1	1	0	1	1	1	1	0	1	1	1	0	0	0	1	0	1	66.6667	87.5	62.5	69.4444	8	7
45	1	1	0	1	1	0	17	1	1	0	0	1	1	1	0	1	1	1	1	0	0	1	1	0	1	0	1	0	1	1	1	1	1	1	1	1	1	1	1	0	1	0	1	75	87.5	62.5	72.2222	9	7
46	1	2	1	5	2	1	17	1	1	0	0	1	1	0	0	0	0	1	1	1	1	1	0	0	1	0	1	1	1	0	0	1	1	1	1	1	1	1	1	0	0	1	1	75	87.5	43.75	63.8889	9	7
47	1	1	0	1	1	0	47	1	1	0	1	1	0	1	1	1	0	1	1	0	1	1	0	1	1	0	1	1	1	1	1	0	0	1	1	0	1	1	0	0	1	1	1	91.6667	62.5	56.25	69.4444	11	5
48	0	0			0			1	1	0	1	1	1	0	0	1	0	1	1	0	0	1	1	1	1	0	1	1	1	1	1	0	1	1	1	0	0	0	0	0	1	1	1	91.6667	62.5	43.75	63.8889	11	5
49	1	1	0	3	2	0	16	1	1	0	0	1	0	1	0	1	0	1	1	0	0	1	1	1	1	1	1	1	1	0	0	1	1	0	1	1	1	1	1	1	0	1	1	66.6667	87.5	62.5	69.4444	8	7
50	0	0			0			1	1	0	1	1	1	0	0	1	1	1	1	1	1	0	1	1	1	0	1	1	1	0	1	0	0	1	1	1	1	0	1	0	1	0	1	75	75	62.5	69.4444	9	6
51	0	0			0			0	1	0	1	0	0	0	0	1	0	1	1	0	1	1	1	1	1	1	1	1	0	0	1	1	0	0	0	1	1	1	0	0	0	0	1	41.6667	75	50	52.7778	5	6
52	1	1	0	2	2	0	48	1	1	0	0	1	1	0	0	1	0	1	1	1	1	1	1	1	0	0	0	0	1	1	0	1	1	1	1	1	1	1	0	1	0	0	1	83.3333	75	43.75	63.8889	10	6
53	1	1	0	4	2	0	67	1	1	0	0	1	0	0	0	1	1	1	1	0	0	1	1	0	1	0	1	1	1	1	0	1	1	0	1	1	0	0	1	0	1	1	1	75	62.5	50	61.1111	9	5
54	0	0			0			1	1	0	1	1	0	1	1	1	1	1	1	0	1	1	1	1	1	0	1	0	1	1	1	0	1	1	0	0	1	1	0	0	1	1	1	100	62.5	56.25	72.2222	12	5
55	1	1	0	1	1	0	23	1	1	1	1	1	1	1	1	1	0	1	1	0	1	1	0	0	1	0	1	1	1	0	0	1	1	1	1	1	1	1	0	0	0	1	0	66.6667	87.5	62.5	69.4444	8	7
56	0	0			0			1	1	0	0	1	1	0	1	1	1	0	1	1	1	1	1	1	1	1	1	1	1	0	1	1	1	1	0	0	1	1	1	1	1	1	0	75	100	68.75	77.7778	9	8
57	1	2	4	1	1	1	35	1	1	0	1	1	1	0	0	0	0	1	0	1	0	0	1	1	0	1	1	1	1	1	0	1	0	0	0	1	1	1	1	1	0	0	1	58.3333	100	37.5	58.3333	7	8
58	1	2	1	7	2	1	27	1	1	0	0	1	0	1	0	0	1	1	1	0	0	0	1	1	1	0	1	1	1	0	1	1	0	0	1	1	1	0	1	0	0	1	1	58.3333	75	50	58.3333	7	6
59	0	0			0			0	1	1	0	1	0	1	1	0	1	0	1	1	1	0	0	0	1	1	1	0	1	0	0	0	0	1	0	0	0	0	1	1	0	1	1	58.3333	12.5	62.5	50	7	1
60	1	1	0	1	1	0	30	1	1	1	1	0	0	0	1	1	1	1	1	1	1	1	1	0	1	0	1	0	1	1	1	1	1	0	1	1	1	0	0	0	1	1	1	75	62.5	75	72.2222	9	5
61	1	1	0	1	1	0	41	1	0	1	0	1	0	1	1	1	1	1	1	0	1	1	0	0	1	1	0	0	0	0	1	1	0	0	1	1	1	1	1	0	1	1	1	50	50	81.25	63.8889	6	4
62	1	1	0	1	1	0	58	1	0	1	1	1	1	0	1	1	0	1	0	0	1	0	1	0	1	0	1	0	1	1	1	1	0	0	0	0	0	0	0	0	1	0	1	58.3333	62.5	37.5	50	7	5
63	1	1	0	10	2		31	1	0	0	1	1	1	0	1	0	0	1	1	0	1	0	0	0	0	0	1	1	1	0	1	1	1	1	1	1	1	0	0	0	1	1	1	75	75	37.5	58.3333	9	6
64	1	1	0	1	1	0	18	0	1	0	0	1	1	1	1	0	1	1	0	0	1	0	1	0	0	1	1	1	1	0	0	0	0	0	0	1	1	1	1	0	1	1	1	66.6667	75	37.5	55.5556	8	6
65	1	1	0	3	2	0	19	1	1	0	1	1	1	0	1	1	0	0	1	0	1	0	0	1	1	1	1	0	1	0	0	0	0	1	0	1	0	0	0	0	0	1	1	66.6667	37.5	43.75	50	8	3
66	1	2	4	2	2	1		1	1	1	1	1	1	0	0	0	0	1	1	1	1	1	1	1	1	0	1	1	0	0	1	1	1	0	1	1	1	1	1	1	1	1	1	75	100	68.75	77.7778	9	8
67	1	1	0	2	2	0	23	1	1	0	1	1	1	0	1	1	1	1	1	0	0	1	1	1	1	1	1	1	1	0	1	1	1	0	1	1	1	0	1	1	0	1	0	58.3333	87.5	81.25	75	7	7
68	1	1	0	2	2	0	26	1	0	1	1	1	1	1	1	1	0	0	1	0	1	0	1	1	1	0	0	1	0	1	0	1	0	0	0	1	1	1	0	0	0	0	1	41.6667	87.5	50	55.5556	5	7
69	0	0			0			1	1	0	0	0	1	0	1	1	1	0	1	0	0	1	1	1	1	0	1	0	1	1	0	1	1	1	0	1	1	0	0	0	1	0	1	66.6667	75	43.75	58.3333	8	6
70	1	1	0	6	2	0	23	1	0	1	0	0	1	0	0	1	1	1	1	1	1	1	1	0	1	0	1	1	0	0	0	1	1	1	1	1	1	1	1	0	0	0	0	33.3333	100	62.5	61.1111	4	8
71	1	1	0	2	2	0	15	1	0	0	1	1	0	1	1	0	0	1	0	1	0	1	1	1	0	0	1	1	1	1	0	0	0	0	0	1	0	0	0	1	0	1	1	58.3333	50	43.75	50	7	4
72	1	1	0	1	1	0	8	1	1	1	1	1	1	1	1	1	1	1	1	0	1	1	1	1	1	0	1	1	1	1	0	1	1	1	1	1	1	0	0	0	0	1	1	91.6667	87.5	68.75	80.5556	11	7
73	1	1	0	3	2	0	19	1	0	0	1	0	1	0	1	1	1	0	0	0	1	0	1	1	1	1	1	1	1	0	0	0	1	1	1	0	1	1	1	1	0	1	1	58.3333	87.5	56.25	63.8889	7	7
74	1	1	0	1	1	0	40	1	1	1	0	1	1	0	0	1	0	0	1	0	1	1	1	0	1	0	1	1	1	1	1	1	1	0	1	1	1	1	1	0	0	0	0	50	100	56.25	63.8889	6	8
75	0	0			0			1	1	0	1	1	0	1	1	1	1	1	1	1	1	1	1	0	1	0	1	1	1	0	1	1	1	1	1	1	1	1	1	0	1	1	1	83.3333	87.5	81.25	83.3333	10	7
76	0	0			0			1	0	0	0	0	1	1	1	1	1	1	1	1	1	1	1	1	1	1	1	1	1	0	0	1	0	1	1	1	1	0	0	1	0	1	1	58.3333	87.5	75	72.2222	7	7
77	1	2	1	2	2	1	37	1	1	0	0	1	1	0	0	1	0	0	0	1	1	1	1	0	1	1	1	1	1	0	1	1	0	0	0	1	1	1	1	0	1	1	0	50	100	50	61.1111	6	8
78	0	0			0			1	1	0	1	1	1	1	1	1	1	1	1	1	1	1	1	1	1	1	1	1	1	0	1	1	1	0	1	1	1	1	0	0	1	0	1	75	100	81.25	83.3333	9	8
79	1	1	0	3	2	0	36	0	1	1	0	1	0	0	0	0	0	1	1	0	1	0	1	1	1	1	1	1	1	1	1	0	0	0	0	1	1	1	0	0	1	0	1	75	62.5	37.5	55.5556	9	5
80	1	2	3	10	2	1	16	1	1	1	0	1	0	0	1	1	1	0	1	0	1	1	0	0	1	0	1	1	1	0	1	1	0	1	1	1	1	1	0	0	1	0	1	58.3333	75	62.5	63.8889	7	6
81	0	0			0			0	0	1	1	0	1	1	0	1	0	1	1	1	1	1	1	1	1	0	1	0	1	0	1	1	1	1	1	1	1	0	1	1	1	0			62.5	81.25	69.4444		5
82	0	0			0			1	1	0	0	0	1	0	0	1	1	0	1	0	1	1	0	1	1	0	1	1	1	1	1	1	0	1	1	1	1	1	1	0	1	1	1	75	87.5	56.25	69.4444	9	7
83	1	1	0	1	1	0	23	1	1	0	1	1	0	0	0	1	0	0	0	0	1	1	1	0	1	1	1	1	0	1	1	0	1	1	1	0	1	1	1	0	1	1	1	75	75	50	63.8889	9	6
84	1	1	0	99	1	0	14	1	1	0	1	1	0	0	1	1	0	1	0	0	0	0	1	1	1	1	1	1	1	0	1	0	0	0	0	0	1	1	1	1	1	1	0	58.3333	75	50	58.3333	7	6
85	1	1	0	4	2	0	23	1	0	0	1	1	0	0	0	1	1	0	0	0	1	1	1	0	1	1	1	1	1	0	1	1	1	1	1	0	1	1	1	0	1	1	1	66.6667	87.5	56.25	66.6667	8	7
86	0	0			0			1	0	1	0	1	1	0	0	1	0	0	1	0	1	1	1	0	1	0	1	1	1	1	1	1	1	0	0	1	1	1	1	0	0	0	0	41.6667	100	50	58.3333	5	8
87	0	0			0			1	0	1	1	0	0	1	1	1	1	1	1	0	1	1	1	0	1	0	0	1	1	0	1	1	1	0	1	0	1	0	1	0	1	0	0	41.6667	62.5	75	61.1111	5	5
88	0	0			0			1	1	1	1	1	0	0	1	1	1	1	0	0	1	1	0	0	1	0	1	1	1	0	0	1	1	1	1	1	1	1	0	1	1	0	0	66.6667	75	62.5	66.6667	8	6
89	1	1	0	1	1	0	45	1	1	0	1	0	1	0	0	1	1	1	1	0	1	1	1	0	1	1	0	1	1	0	1	1	1	0	0	1	1	1	0	1	1	1	0	58.3333	87.5	62.5	66.6667	7	7
90	0	0			0			0	1	0	1	1	1	0	0	1	1	0	1	0	1	1	1	0	1	1	1	1	1	1	1	1	0	1	1	0	1	1	1	1	1	1	1	75	87.5	68.75	75	9	7
91	0	0			0			1	1	0	0	1	1	0	0	1	1	0	0	0	1	1	1	0	1	0	1	1	1	0	0	1	1	1	1	1	1	1	1	1	1	1	1	75	100	50	69.4444	9	8
92	0	0			0			1	0	1	0	1	1	0	0	1	0	1	1	1	0	1	1	0	1	0	1	1	1	0	1	0	1	0	1	1	1	1	1	1	1	1	0	50	87.5	68.75	66.6667	6	7
93	1	1	0	1	1	0	52	1	1	0	0	1	1	0	0	1	0	1	1	1	0	1	1	1	1	0	1	1	1	0	0	1	1	0	0	0	1	1	1	1	1	0	0	58.3333	100	43.75	61.1111	7	8
94	0	0			0			1	1	0	0	1	1	1	0	1	0	1	1	1	0	1	1	1	1	0	1	1	1	0	1	1	0	0	1	1	1	0	0	0	0	1	1	58.3333	87.5	56.25	63.8889	7	7
95	1	1	0	1	1	0	17	1	0	1	0	0	0	1	0	1	0	1	1	1	1	0	0	1	1	0	1	1	0	0	1	1	1	0	0	1	1	1	0	0	0	0	1	41.6667	75	50	52.7778	5	6
96	0	0			0			1	0	0	1	1	1	0	0	1	1	1	1	1	1	1	1	1	1	1	1	1	1	0	0	1	0	0	1	1	1	1	1	0	1	1	0	58.3333	100	68.75	72.2222	7	8
97	1	1	0	1	1	0	16	1	0	0	0	1	1	0	1	1	1	1	1	0	1	1	1	1	1	1	1	1	1	0	1	1	1	1	1	1	1	0	1	0	1	1	1	83.3333	87.5	68.75	77.7778	10	7
98	0	0			0			1	1	0	1	0	0	0	0	1	1	0	1	0	1	1	1	0	1	0	1	1	1	1	0	1	1	0	1	0	1	0	0	0	1	0	1	58.3333	75	43.75	55.5556	7	6
99	0	0			0			1	1	0	0	1	1	0	0	1	0	1	1	1	0	1	1	0	1	1	0	1	1	1	1	1	1	1	1	1	1	1	0	0	0	1	1	75	87.5	56.25	69.4444	9	7
100	0	0			0			1	1	1	1	0	1	0	1	1	0	1	0	0	1	1	1	1	0	1	1	1	1	1	1	1	0	1	0	1	1	0	1	1	1	0	0	66.6667	87.5	62.5	69.4444	8	7
101	1	1	0	1	1	0	17	1	1	0	0	1	0	1	0	1	1	1	1	0	1	1	1	1	1	0	1	1	1	1	0	0	1	0	1	1	1	1	1	1	1	1	1	91.6667	75	62.5	75	11	6
102	0	0			0			1	1	0	1	1	1	1	1	1	1	0	1	0	0	0	1	1	1	0	1	1	1	1	0	1	0	0	1	1	1	0	1	0	1	1	1	66.6667	87.5	62.5	69.4444	8	7
103	1	2	4	1	1	1	8	1	0	0	0	1	0	0	0	1	0	0	1	0	1	1	1	1	0	0	0	0	0	1	1	0	1	1	1	0	0	1	0	0	0	0	1	58.3333	37.5	31.25	41.6667	7	3
104	0	0			0			1	1	0	1	1	1	1	0	1	1	1	1	1	1	1	1	1	1	0	1	0	1	1	1	1	1	1	1	0	1	1	1	1	0	1	1	91.6667	87.5	75	83.3333	11	7
105	0	0			0			1	0	0	1	0	0	0	0	1	1	1	1	0	1	1	1	0	1	0	1	1	1	1	1	1	1	0	0	0	1	1	1	0	1	1	1	66.6667	87.5	50	63.8889	8	7
106	0	0			0			1	1	0	0	0	1	1	0	1	1	0	0	0	1	1	0	0	1	0	1	0	1	0	1	1	0	1	0	0	0	0	0	0	1	0	0	41.6667	50	37.5	41.6667	5	4
107	1	1	0	1	1	0	16	0	0	0	1	0	1	1	0	1	1	0	1	0	0	1	1	0	1	0	1	0	1	1	1	1	1	1	1	1	0	1	0	1	1	1	1	58.3333	62.5	68.75	63.8889	7	5
108	1	1	0	2	2	0	32	1	1	0	1	1	0	1	0	1	0	1	1	0	1	1	1	0	1	0	1	1	1	0	1	1	1	1	1	1	1	1	0	0	0	1	1	75	87.5	56.25	69.4444	9	7
109	0	0			0			1	0	0	1	1	1	0	0	0	0	1	1	1	1	1	1	1	1	1	1	1	1	1	0	1	1	1	1	1	1	1	1	1	1	1	1	91.6667	100	62.5	80.5556	11	8
110	1	1	0	1	1	0	47	1	1	0	1	0	0	0	1	0	1	1	0	0	1	1	1	0	1	0	0	0	1	0	0	1	1	1	0	0	0	0	0	0	1	0	1	66.6667	37.5	31.25	44.4444	8	3
111	1	2	1	2	2	1	36	1	1	0	0	0	1	1	0	1	1	1	1	0	1	1	0	0	1	0	1	1	1	0	1	0	1	0	1	1	1	1	1	0	1	1	0	58.3333	75	62.5	63.8889	7	6
112	1	2	1	3	2	1	8	1	1	0	0	1	1	0	0	1	0	1	1	0	0	0	1	1	1	0	1	1	1	0	1	1	1	1	0	1	1	1	0	0	0	0	1	66.6667	100	31.25	58.3333	8	8
113	1	2	1	15	2	1	15	1	1	1	0	1	0	0	1	1	1	1	1	0	1	0	1	0	0	0	1	1	1	0	1	1	1	1	1	1	1	0	0	1	1	1	1	83.3333	75	56.25	69.4444	10	6
114	0	0			0			1	1	0	1	0	0	0	0	1	0	1	1	0	1	0	1	1	1	1	1	1	1	0	1	0	0	1	1	1	0	0	0	0	1	1	1	75	50	50	58.3333	9	4
115	0	0			0			1	1	1	1	1	0	0	0	1	0	1	0	0	1	1	1	1	0	1	1	1	1	0	1	1	0	1	1	1	1	1	0	1	1	1	1	83.3333	87.5	56.25	72.2222	10	7
116	1	1	0	1	1	0	36	0	1	0	1	1	1	0	1	0	1	1	1	0	1	1	1	0	1	0	1	1	0	0	0	1	0	0	1	1	1	0	0	0	0	0	1	41.6667	75	50	52.7778	5	6
117	1	1	0	2	2	0	28	1	1	0	1	1	1	0	0	1	1	1	0	0	1	1	1	0	1	1	1	0	1	1	1	1	0	0	0	0	0	1	1	1	1	1	1	75	75	56.25	66.6667	9	6
118	0	0			0			0	1	1	1	1	1	0	1	1	0	1	0	0	0	1	1	0	1	0	1	0	1	1	1	0	1	1	0	1	1	0	0	0	0	0	1	66.6667	50	50	55.5556	8	4
119	1	1	0	1	1	0	19	1	0	1	1	1	0	0	0	0	1	1	1	0	1	1	1	1	1	0	0	1	1	1	1	1	0	1	1	1	1	1	0	1	1	1	1	83.3333	75	62.5	72.2222	10	6
120	1	1	0	1	1	0	52	1	0	0	1	1	1	0	1	1	1	1	1	0	1	0	1	1	1	1	1	1	1	1	0	1	0	1	0	1	1	1	1	1	1	0	0	66.6667	100	62.5	72.2222	8	8
121	1	2	2	1	1	1	24	1	1	1	1	1	1	1	0	0	1	1	1	0	1	1	1	1	1	0	1	1	0	1	1	1	1	1	1	1	1	0	0	0	1	0	1	83.3333	87.5	62.5	75	10	7
122	0	0			0			1	1	0	1	1	0	1	1	1	1	1	1	0	1	1	1	0	1	1	0	0	1	0	1	0	0	0	0	1	0	0	0	1	1	0	1	58.3333	25	75	58.3333	7	2
123	0	0			0			1	1	0	1	1	1	0	1	1	1	1	1	0	1	1	1	0	1	1	1	1	1	0	0	1	1	1	1	1	1	1	1	0	0	0	1	66.6667	100	68.75	75	8	8
124	0	0			0			1	1	1	1	1	1	1	0	1	1	1	0	0	1	1	1	1	1	0	1	1	1	0	0	1	1	0	1	1	1	1	1	0	1	1	1	83.3333	100	62.5	77.7778	10	8
125	0	0			0			1	0	1	1	0	0	0	0	1	0	1	0	0	1	1	1	1	1	1	1	1	1	1	0	1	1	1	1	0	1	1	1	0	1	0	1	75	87.5	50	66.6667	9	7
126	0	0			0			0	1	0	1	1	1	1	0	0	0	0	1	0	0	0	1	0	1	0	1	0	1	0	1	1	0	1	0	1	1	0	1	0	1	0	0	41.6667	62.5	43.75	47.2222	5	5
127	1	2	1	5	2	1	26	1	0	0	1	1	1	1	1	1	0	1	1	0	1	1	1	0	1	1	1	1	1	0	1	1	1	1	0	1	1	1	1	0	1	0	1	66.6667	100	68.75	75	8	8
128	0	0			0			1	0	0	1	1	0	0	0	1	0	1	1	0	1	1	1	1	1	0	1	1	0	1	0	1	0	0	0	0	1	0	0	0	1	1	1	66.6667	75	31.25	52.7778	8	6
129	1	1	0	3	2	0	16	0	1	0	1	1	1	0	0	1	0	1	1	0	1	1	1	1	1	1	0	0	1	1	1	1	1	0	1	0	1	1	0	0	1	0	1	83.3333	62.5	50	63.8889	10	5
130	0	0			0			0	1	1	1	1	1	0	0	1	1	1	1	0	1	0	0	0	1	1	1	1	1	0	0	0	1	1	1	1	1	1	1	0	1	1	1	83.3333	62.5	62.5	69.4444	10	5
131	0	0			0			1	1	1	1	1	0	0	0	1	1	1	1	0	1	1	1	1	1	0	1	1	1	0	1	1	1	1	1	1	1	0	0	0	1	0	1	83.3333	75	62.5	72.2222	10	6
132	1	2	4	3	2	1	18	0	1	1	1	1	0	0	0	1	0	1	1	0	1	1	1	1	1	1	1	0	1	0	0	1	1	1	0	0	1	0	0	0	1	0	1	83.3333	50	43.75	58.3333	10	4
133	0	0			0			1	1	0	1	0	0	0	0	1	0	1	1	0	0	1	1	0	1	1	1	1	1	0	1	1	1	0	1	1	1	1	1	0	0	0	1	41.6667	87.5	62.5	61.1111	5	7
134	1	2	1	1	1	1	44	1	1	0	1	1	1	0	1	1	0	1	1	0	1	0	1	1	1	1	1	1	1	0	1	1	0	1	1	1	1	1	0	0	1	1	1	83.3333	100	56.25	75	10	8
135	0	0			0			1	0	1	0	1	1	0	0	0	0	0	1	1	1	1	1	1	1	1	1	1	1	0	0	1	1	1	1	1	1	0	0	1	1	0	1	66.6667	87.5	56.25	66.6667	8	7
136	1	1	0	1	1	0	22	1	1	0	1	1	1	0	1	1	1	0	1	1	0	1	0	1	1	0	1	1	1	0	1	1	0	0	1	1	1	0	0	0	1	0	1	50	75	68.75	63.8889	6	6
137	1	1	0	1	1	0	36	1	1	0	1	1	1	0	1	1	1	0	0	1	1	1	1	0	1	1	1	1	1	0	0	1	1	0	1	1	1	1	1	0	0	0	0	41.6667	100	68.75	66.6667	5	8
138	0	0			0			1	1	0	1	1	1	1	1	1	1	0	1	0	1	1	1	0	1	1	1	1	1	1	0	0	0	1	1	0	1	1	1	1	0	1	1	66.6667	87.5	75	75	8	7
139	0	0			0			1	1	1	0	1	1	1	1	1	1	0	1	0	1	1	1	1	1	1	1	1	1	0	1	1	1	1	1	1	1	1	1	1	1	1	1	83.3333	100	87.5	88.8889	10	8
140	0	0			0			1	0	0	1	1	0	0	0	0	0	1	1	1	1	1	1	1	1	1	1	1	1	0	1	1	0	0	0	1	0	1	0	0	1	0	0	50	75	50	55.5556	6	6
141	0	0			0			1	1	0	1	1	0	1	1	1	1	0	1	1	1	1	1	1	1	0	0	1	1	0	1	1	1	0	1	1	1	0	0	0	1	0	1	66.6667	62.5	75	69.4444	8	5
142	1	2	1	5	2	1	29	1	1	0	1	1	1	0	1	1	0	1	0	0	1	1	1	1	1	1	0	1	0	0	1	1	0	0	0	0	1	1	1	0	1	1	1	66.6667	87.5	50	63.8889	8	7
143	0	0			0			1	1	1	0	1	0	0	1	1	0	1	1	0	1	1	1	0	1	0	1	1	1	0	1	1	1	1	1	1	1	1	1	1	1	1	1	83.3333	87.5	68.75	77.7778	10	7
144	1	1	0	3	2	0	15	1	1	0	1	1	0	0	0	0	0	1	0	0	1	1	1	0	1	1	1	1	1	1	0	0	1	0	1	1	1	0	1	0	1	1	0	75	62.5	43.75	58.3333	9	5
145	0	0			0			1	1	0	0	1	1	0	0	1	0	1	1	1	0	0	1	0	1	0	1	1	1	0	0	1	0	1	0	1	1	1	1	0	1	1	0	58.3333	100	37.5	58.3333	7	8
146	1	2	1	2	2	1	47	1	1	0	0	1	1	0	1	1	0	1	0	1	0	0	1	1	1	1	0	1	1	0	0	1	0	0	0	1	1	1	0	1	0	1	1	58.3333	87.5	43.75	58.3333	7	7
147	0	0			0			1	1	0	1	1	1	0	1	1	0	0	0	0	1	0	1	0	1	0	1	1	1	0	1	1	1	0	1	1	1	1	1	0	0	0	0	41.6667	100	50	58.3333	5	8
148	1	2	1	1	1	1	34	0	0	1	1	0	0	1	0	1	0	0	0	0	0	1	0	0	1	1	1	1	1	1	1	1	1	0	0	1	1	1	0	0	1	0	1	41.6667	62.5	56.25	52.7778	5	5
149	1	1	0	3	2	0	20	1	1	1	1	1	1	0	0	0	0	0	1	0	1	1	1	0	1	0	1	0	1	0	0	1	0	0	0	0	1	0	0	0	0	1	1	50	75	31.25	47.2222	6	6
150	1	1	0	1	1	0	49	0	1	0	1	1	0	0	0	1	1	1	0	0	1	0	0	0	1	1	1	1	1	1	1	1	1	0	1	1	1	0	0	1	1	0	1	75	50	56.25	61.1111	9	4
151	0	0			0			1	1	0	1	1	1	0	0	0	1	0	1	0	1	1	1	0	1	1	0	1	1	1	1	1	1	0	1	1	1	1	0	0	1	0	1	66.6667	87.5	56.25	66.6667	8	7
152	0	0			0			1	1	0	1	1	0	1	0	1	1	1	1	1	1	1	1	0	1	1	1	1	1	0	1	1	1	1	0	1	1	0	0	0	1	0	1	75	75	68.75	72.2222	9	6
153	1	2	2	1	1	1	55	1	1	0	1	0	0	0	0	1	1	1	1	0	1	1	1	1	1	0	1	1	1	1	0	0	0	0	0	0	0	1	0	1	0	1	1	66.6667	62.5	43.75	55.5556	8	5
154	0	0			0			1	0	1	1	0	1	0	1	1	1	0	1	0	1	1	1	1	1	0	1	1	1	1	1	1	1	0	1	0	1	1	0	0	1	1	1	66.6667	100	62.5	72.2222	8	8
155	0	0			0			1	1	0	1	1	0	0	1	1	0	1	1	0	1	1	1	0	1	1	1	0	1	1	1	1	1	1	0	1	1	1	0	0	1	1	1	91.6667	75	56.25	72.2222	11	6
156	0	0			0			1	1	0	1	1	1	1	1	1	0	1	0	0	1	1	1	0	1	0	1	1	1	0	1	1	1	0	1	1	1	0	1	0	1	1	1	75	87.5	62.5	72.2222	9	7
157	1	1	0	2	2	0	22	1	1	0	1	1	0	1	0	0	1	0	0	1	1	0	1	0	1	1	0	1	0	1	0	1	1	0	1	1	0	1	1	0	1	0	1	58.3333	62.5	56.25	58.3333	7	5
158	1	2	1	2	2	1	15	0	0	0	1	1	1	0	0	1	1	1	0	1	0	0	1	1	0	1	0	1	1	0	0	1	0	1	1	1	0	0	0	1	1	1	0	58.3333	50	50	52.7778	7	4
159	0	0			0			0	1	1	1	1	1	0	0	0	0	1	1	0	0	0	0	1	1	1	1	1	1	0	0	1	0	1	0	1	1	1	1	0	1	0	1	66.6667	75	43.75	58.3333	8	6
160	1	1	0	3	2	0	14	1	0	0	1	1	1	1	0	0	1	1	1	0	1	0	0	1	1	0	1	1	1	0	1	1	0	1	1	1	1	1	0	0	1	1	1	75	87.5	50	66.6667	9	7
161	0	0			0			1	1	1	1	1	0	0	1	1	1	1	0	0	1	1	1	1	1	1	1	0	1	0	1	1	1	1	1	1	1	0	1	0	1	1	0	83.3333	62.5	75	75	10	5
162	0	0			0			1	1	1	1	1	1	1	1	1	1	0	1	0	1	1	1	1	0	0	1	1	1	0	1	1	0	1	1	1	1	0	1	1	1	0	1	66.6667	87.5	81.25	77.7778	8	7
163	1	1	0	5	2		17	1	1	0	0	1	1	0	1	0	1	1	1	1	1	1	1	1	1	0	1	1	1	1	1	1	1	1	1	1	1	0	1	0	1	0	1
164	0	0			0			1	0	0	1	0	1	1	0	0	1	1	1	1	1	1	1	0	1	0	1	1	1	1	1	1	1	1	0	0	1	1	1	0	1	0	1
165	0	0			0			1	0	0	1	1	1	1	0	1	1	0	1	0	1	1	1	0	1	1	1	1	1	1	1	1	1	1	0	1	1	1	1	0	1	0	1
166	1	2	1	2	2		55	0	1	1	1	1	1	1	0	1	1	1	1	1	1	1	1	1	1	1	1	1	1	0	1	0	1	1	0	0	1	0	0	0	1	1	1
167	1	1	0	1	1		21	1	1	1	1	1	0	0	1	1	0	1	0	0	1	0	1	1	0	1	1	1	1	1	1	0	0	0	1	1	0	0	0	1	1	1	1
168	1	1	0	5	2		17	1	0	0	1	0	0	0	1	1	0	1	1	0	1	1	1	1	1	1	1	1	1	0	1	1	1	0	0	0	1	0	0	0	0	1	1
169	0	0			0			0	1	0	0	0	1	0	0	1	1	0	0	1	1	1	1	1	1	0	1	1	1	1	1	0	0	1	0	1	1	0	0	0	1	0	1
170	0	0			0			1	1	0	1	1	0	0	0	1	0	1	1	1	1	1	1	1	1	1	1	1	1	0	1	1	1	1	1	1	1	1	1	1	1	0	1
171	0	0			0			1	1	1	1	1	1	0	1	1	1	1	0	1	1	1	1	1	1	0	1	1	0	0	1	1	0	1	1	0	1	0	0	1	1	1	1
172	1	1	0	1	1		28	1	0	0	1	1	1	1	0	1	1	1	1	1	1	1	1	1	1	0	1	1	1	0	1	0	0	1	1	1	1	0	1	1	1	0	1
173	1	1	0	8	2		14	0	1	0	1	1	1	0	1	0	1	0	1	0	1	1	1	0	1	0	1	1	1	0	1	0	1	1	0	0	1	1	0	0	0	0	0
174	0	0			0			1	1	0	1	1	0	0	0	0	1	1	1	1	1	1	1	1	1	1	1	1	1	0	1	0	0	0	1	1	1	1	0	0	1	0	0
175	1	1	0	1	1		24	1	1	0	0	0	1	0	0	0	1	0	1	1	0	1	0	1	1	0	1	1	0	0	0	1	1	1	1	0	1	0	1	0	0	0	1
176	1	1	0	1	1		31	0	1	1	1	1	1	0	0	1	1	1	0	1	1	0	0	0	1	1	0	0	1	0	1	1	0	0	0	0	1	0	0	0	1	1	1
177	0	0			0			0	0	0	0	0	0	0	1	1	0	1	0	0	0	0	1	0	0	1	0	1	1	0	0	0	0	1	0	0	1	0	0	1	1	0	1
178	1	1	0	1	1		8	1	1	0	0	1	0	1	1	0	1	1	0	0	1	1	1	1	1	0	0	0	1	1	1	1	0	1	1	1	1	1	0	0	1	0	1
179	1	1	0	1	1		49	1	1	0	1	0	1	1	0	1	0	1	1	1	1	1	0	1	1	0	1	1	1	0	1	1	0	1	1	1	1	1	0	1	1	1	0
180	0	0			0			1	1	1	1	0	1	0	1	1	1	1	1	1	1	1	1	0	1	0	1	1	1	0	1	1	1	1	1	0	1	1	1	0	1	0	1
181	0	0			0			1	1	1	1	1	1	0	0	1	1	1	0	0	0	1	1	1	1	0	1	1	0	1	0	0	0	1	1	1	1	1	0	0	0	1	0
182	1	1	0	1	1		36	1	1	1	1	1	1	0	0	0	1	1	1	0	1	1	0	1	1	0	1	1	1	1	0	1	1	1	1	0	1	1	1	0	1	1	1
183	1	2	2	4	2		14	1	1	0	0	0	1	0	1	1	1	1	1	1	1	1	1	1	1	0	0	1	1	0	1	0	1	1	0	1	1	1	1	0	1	0	1
184	1	2	1	2	2		27	1	1	0	1	1	1	0	0	1	1	0	1	0	1	1	1	0	1	1	1	0	1	1	1	0	0	1	1	1	1	1	1	1	0	1	1
185	1	1	0	1	1		57	1	1	0	1	0	1	0	0	1	1	0	1	0	1	1	1	1	1	0	1	1	1	1	0	1	0	0	1	1	1	1	1	1	1	1	1
186	1	1	0	3	2		21	1	1	1	1	1	0	0	1	1	1	1	1	0	0	1	1	0	1	1	1	0	1	0	1	1	1	1	0	1	1	0	1	1	1	1	1
187	0	0			0			1	0	0	0	0	1	0	0	1	1	0	1	0	1	1	1	1	1	1	0	1	1	0	0	0	1	1	1	0	1	0	0	1	1	1	1
188	0	0			0			0	1	1	1	1	1	0	0	1	0	1	1	0	1	1	0	0	1	0	1	1	0	0	1	0	1	1	1	0	1	1	1	1	1	1	1
189	0	0			0			1	1	1	0	1	1	1	0	1	0	1	1	0	1	1	0	0	1	1	1	1	1	1	0	1	0	1	1	1	1	1	1	1	1	1	1
190	1	1	0	5	2			1	1	1	1	1	1	0	0	1	1	1	1	0	1	1	1	0	1	1	0	1	0	0	1	1	1	0	0	1	1	1	1	1	1	1	1
191	1	1	0	2	2		40	0	1	0	0	1	1	0	1	1	0	1	1	0	1	1	1	1	1	0	1	1	1	0	1	0	1	1	1	1	1	0	0	1	0	1	1
192	0	0			0			1	0	0	1	1	0	0	1	1	1	0	1	1	1	1	1	1	1	0	1	1	1	1	1	1	0	0	1	1	1	0	0	0	1	0	0
193	0	0			0			1	1	0	1	1	1	0	0	1	0	1	1	0	1	1	0	1	1	1	1	1	0	0	1	0	0	0	1	1	0	1	0	0	1	1	1
194	0	0			0			1	1	0	1	1	1	0	1	1	1	1	1	0	0	1	1	1	1	0	1	1	1	0	1	1	0	1	1	1	1	0	0	1	1	1	1
195	0	0			0			1	1	1	1	1	1	0	0	0	1	0	1	1	1	1	1	1	1	0	0	1	1	1	1	1	0	1	0	1	1	0	1	0	0	0	1
196	1	1	0	3	2		19	0	1	1	1	1	0	0	1	0	1	1	1	1	1	1	1	0	1	1	0	1	1	0	1	0	1	0	1	0	1	1	1	1	1	1	1
197	1	1	0	2	2		15	1	0	0	1	1	1	1	0	0	1	0	1	0	1	1	1	1	1	0	1	0	1	1	1	1	1	1	0	0	1	1	1	0	1	0	0
198	0	0			0			1	1	1	1	1	0	0	0	0	0	1	1	0	1	1	1	0	1	0	1	1	1	0	1	0	0	0	1	0	1	0	0	0	1	0	0
199	0	0			0			1	0	0	1	1	1	1	0	1	1	1	1	0	1	1	1	1	1	1	1	1	0	0	1	0	0	1	1	1	1	1	0	0	1	1	1
200	0	0			0			1	1	1	1	1	1	0	0	1	1	1	1	0	1	1	1	0	1	0	1	1	1	1	0	1	0	1	1	1	1	0	1	1	1	1	1
201	1	1	0	2	2		20	1	1	0	1	1	1	0	1	1	1	1	1	1	1	1	0	1	1	1	1	1	1	1	1	1	1	1	1	1	1	1	1	0	0	1	1
202	1	1	0	1	1		32	1	1	1	1	1	1	0	1	1	0	1	1	0	1	1	1	0	1	1	1	1	1	0	1	1	0	0	1	1	1	0	1	0	1	1	1
203	1	1	0	1	1		10	0	0	0	0	1	1	0	0	1	0	1	1	1	1	1	1	1	1	0	1	1	1	0	1	1	0	1	1	1	1	1	1	1	1	1	1
204	0	0			0			1	1	0	1	1	1	1	0	1	0	1	1	0	1	1	1	1	1	0	1	1	1	1	1	1	1	1	1	1	1	0	0	0	1	1	1
205	0	0			0			1	1	0	0	1	1	0	0	1	1	0	0	0	0	0	1	0	0	1	1	1	1	0	1	1	1	1	1	1	1	1	0	1	0	1	0
206	0	0			0			1	1	1	0	1	1	0	0	1	1	1	1	0	1	1	1	1	1	1	1	1	0	1	1	1	0	1	1	1	1	1	0	0	1	0	1
207	1	1	0	3	2		18	1	1	1	1	1	0	1	0	1	0	1	1	1	1	1	1	1	1	0	1	1	0	0	1	1	0	0	1	1	1	1	0	1	0	0	0
208	1	1	0	3	2		55	1	1	1	1	1	1	1	0	0	1	1	1	0	1	1	1	1	1	0	1	0	1	0	1	1	1	1	1	1	1	0	0	1	0	1	1
209	1	1	0	3	2		30	1	1	0	1	1	1	0	0	1	0	0	1	0	1	1	1	1	1	0	0	1	0	0	0	1	0	1	1	1	1	1	1	0	0	0	1
210	1	1	0	2	2		18	1	1	1	1	1	1	1	1	1	1	1	1	1	1	1	1	0	1	1	1	1	1	1	1	1	1	1	1	1	1	0	1	0	1	0	1
[truncated: 34 more columns]
